# Supplementary material for: Intranasal Delivery of RGD-Containing Osteopontin Heptamer Peptide Confers Neuroprotection in the Ischemic Brain and Augments Microglia M2 Polarization
Source: Int J Mol Sci. 2021 Sep 16;22(18):9999. doi: 10.3390/ijms22189999 (PMC8466884; doi:10.3390/ijms22189999)
Supplement: Supplementary file 1 [file ijms-22-09999-s001.zip]

Archive with 2 entries (2 files):
- raw data - Immunoblot.pptx
- Supplementary.pdf
